# Supplementary material for: Epidemiological insights into Haemophilus influenzae and Pseudomonas aeruginosa persistent colonization in non-cystic fibrosis bronchiectasis patients: a longitudinal and multicenter study
Source: Respir Res. 2026 Feb 16;27:87. doi: 10.1186/s12931-026-03553-1 (PMC12918164; doi:10.1186/s12931-026-03553-1)
Supplement: Supplementary file 2 — Supplementary Material 2. [file 12931_2026_3553_MOESM2_ESM.xlsx]

## Sheet: H. influenzae
Nombre WGS	Project number	Accession number	Persistent	Microorganism	MLST	Hospital	Pacient	Visit	Co-colonization	Serotype	Ampicillin	Interpretation	Amoxicillin clavulanic acid 2:1	Interpretation	Cefuroxime	Interpretation	Cefotaxime	Interpretation	Cefepime	Interpretation	Ceftriaxone	Interpretation	Imipenem	Interpretation	Ciprofloxacin	Interpretation	Azithromycin	Interpretation	Cotrimoxazole	Interpretation	Tetracycline	Interpretation	Chloramphenicol	Interpretation	blaTEM-1	GyrA	ParC	AcrR	FolA	FolP	FolA promotor: -35 motif	FolA promotor: -24 bp	FolA promotor: -4 bp	FolA promotor: -3 bp
HUDJT-BQ09-HI1			No	H. influenzae	199	Trueta	9	V0	No	NTHi	0.25	S	≤0.5/0.25	S	1	S	0.12	S	≤0.25	S	≤0.12	S	≤0.12	S	≤0.03	S	1	S	1/19	S	≤1	S	≤1	S	No	No	No	No	F154S	No	A→C	No	No	No
HUGTiP-BQ19-HI1			No	H. influenzae	1524	Can Ruti	19	V1	No	NTHi	≤0.12	S	≤0.5/0.25	S	≤0.5	S	≤0.06	S	≤0.25	S	≤0.12	S	≤0.12	S	>2	R	2	S	1/19	S	≤1	S	≤1	S	No	S84L / D88G	S84I	No	F154S	P64Q	A→C	T→C	A→G	No
HUGTiP-BQ45-HI1			No	H. influenzae	425	Can Ruti	45	V0	No	NTHi	0.25	S	≤0.5/0.25	S	≤0.5	S	≤0.06	S	≤0.25	S	≤0.12	S	≤0.12	S	≤0.03	S	4	S	1/19	S	≤1	S	≤1	S	No	No	No	No	I95L	No	A→C	No	No	No
CCSPT-BQ04-HI2			No	H. influenzae	2374	Corporació Sanitaria Parc Taulí	4	V2	No	NTHi	0.25	S	≤0.5/0.25	S	≤0.5	S	≤0.06	S	≤0.25	S	≤0.12	S	≤0.12	S	>2	R	1	S	>2/38	R	≤1	S	≤1	S	No	S84L / D88G	S84I	No	No	No	No	No	No	No
CCSPT-BQ04-HI1			No	H. influenzae	321	Corporació Sanitaria Parc Taulí	4	V1	No	NTHi	≤0.12	S	≤0.5/0.25	S	≤0.5	S	≤0.06	S	≤0.25	S	≤0.12	S	≤0.12	S	>2	R	2	S	>2/38	R	≤1	S	≤1	S	No	S84L / D88G	S84I	No	I95L	No	A→C	No	No	No
HUGTiP-BQ44-HI2			No	H. influenzae	1281	Can Ruti	44	V1	No	NTHi	1	S	1/0.5	S	1	S	≤0.06	S	≤0.25	S	≤0.12	S	0.25	S	>2	R	2	S	>2/38	R	≤1	S	≤1	S	No	S84L / D88G	S84I	No	I95L	Ins65N	A→C	No	No	No
CCSPT-BQ05-HI1			No	H. influenzae	1218	Corporació Sanitaria Parc Taulí	5	V2	No	NTHi	0.25	S	≤0.5/0.25	S	≤0.5	S	≤0.06	S	≤0.25	S	≤0.12	S	≤0.12	S	≤0.03	S	2	S	>2/38	R	≤1	S	≤1	S	No	No	No	No	I95L	Ins65S-F-L-Y-N	A→C	T→C	A→G	No
CCSPT-BQ10-HI1			No	H. influenzae	57	Corporació Sanitaria Parc Taulí	10	V1	No	NTHi	0.25	S	≤0.5/0.25	S	≤0.5	S	≤0.06	S	≤0.25	S	≤0.12	S	0.25	S	≤0.03	S	2	S	>2/38	R	≤1	S	≤1	S	No	No	No	No	I95L	P64S / Ins65N	A→C	No	No	No
CCSPT-BQ10-HI2			No	H. influenzae	105	Corporació Sanitaria Parc Taulí	10	VE	No	NTHi	0.25	S	≤0.5/0.25	S	≤0.5	S	≤0.06	S	≤0.25	S	≤0.12	S	0.25	S	≤0.03	S	2	S	>2/38	R	≤1	S	≤1	S	No	No	No	No	I95L	P64S / Ins65N	No	No	No	No
HUGTiP-BQ01-HI1			No	H. influenzae	84	Can Ruti	2	VE	No	NTHi	0.25	S	≤0.5/0.25	S	≤0.5	S	0.12	S	≤0.25	S	≤0.12	S	≤0.12	S	≤0.03	S	2	S	>2/38	R	≤1	S	≤1	S	No	No	No	No	I95L	P64E / Ins65N	A→C	No	No	No
HUGTiP-BQ16-HI1			Sí	H. influenzae	1025	Can Ruti	16	V1	No	NTHi	1	S	1/0.5	S	≤0.5	S	0.12	S	≤0.25	S	≤0.12	S	≤0.12	S	≤0.03	S	4	S	>2/38	R	≤1	S	≤1	S	No	No	No	No	I95L	P64E	A→C	No	No	No
HUGTiP-BQ16-HI2			Sí	H. influenzae	1025	Can Ruti	16	V2	No	NTHi	1	S	1/0.5	S	≤0.5	S	0.12	S	≤0.25	S	≤0.12	S	≤0.12	S	≤0.03	S	4	S	>2/38	R	≤1	S	≤1	S	No	No	No	No	I95L	P64E	A→C	No	No	No
HUGTiP-BQ16-HI3			Sí	H. influenzae	1025	Can Ruti	16	VE	No	NTHi	1	S	1/0.5	S	≤0.5	S	0.12	S	≤0.25	S	≤0.12	S	≤0.12	S	≤0.03	S	4	S	>2/38	R	≤1	S	≤1	S	No	No	No	No	I95L	P64E	A→C	No	No	No
CCSPT-BQ02-HI2			No	H. influenzae	34	Corporació Sanitaria Parc Taulí	2	V2	No	NTHi	1	S	1/0.5	S	1	S	≤0.06	S	≤0.25	S	≤0.12	S	0.25	S	≤0.03	S	>4	R	>2/38	R	≤1	S	≤1	S	No	No	No	Ins142T	I95L / F154V	P64E / Ins65N	A→C	No	No	No
HUGTiP-BQ40-HI2			No	H. influenzae	1718	Can Ruti	40	V1	Si	NTHi	>4	R	≤0.5/0.25	S	≤0.5	S	≤0.06	S	≤0.25	S	≤0.12	S	0.25	S	≤0.03	S	0.25	S	>2/38	R	≤1	S	≤1	S	Yes	No	No	No	F154S	No	No	T→C	No	G→T
CST-BQ04-HI1			No	H. influenzae	1281	Consorci sanitari de Terrassa	4	V1	No	NTHi	1	S	1/0.5	S	1	S	0.12	S	≤0.25	S	≤0.12	S	0.25	S	≤0.03	S	0.25	S	>2/38	R	≤1	S	≤1	S	No	No	No	No	I95L	Ins65N	A→C	No	No	No
HUGTiP-BQ18-HI1			No	H. influenzae	1025	Can Ruti	18	V1	No	NTHi	1	S	1/0.5	S	1	S	≤0.06	S	≤0.25	S	≤0.12	S	1	S	≤0.03	S	0.25	S	>2/38	R	≤1	S	≤1	S	No	No	No	No	I95L	No	A→C	No	No	No
HUDJT-BQ17-HI1			No	H. influenzae	2721	Trueta	17	V0	No	NTHi	0.25	S	≤0.5/0.25	S	≤0.5	S	≤0.06	S	≤0.25	S	≤0.12	S	≤0.12	S	≤0.03	S	0.25	S	>2/38	R	≤1	S	≤1	S	No	No	No	No	I95L	No	No	No	No	No
HUGTiP-BQ42-HI1			No	H. influenzae	621	Can Ruti	42	V0	No	Serotype E	0.5	S	≤0.5/0.25	S	≤0.5	S	≤0.06	S	≤0.25	S	≤0.12	S	≤0.12	S	≤0.03	S	0.5	S	>2/38	R	≤1	S	≤1	S	No	No	No	No	F154S	No	No	T→C	No	G→T
HUGTiP-BQ14-HI3			Sí	H. influenzae	1025	Can Ruti	14	VE	No	NTHi	1	S	1/0.5	S	1	S	≤0.06	S	≤0.25	S	≤0.12	S	≤0.12	S	≤0.03	S	0.5	S	>2/38	R	≤1	S	≤1	S	No	No	No	No	I95L	P64E	A→C	No	No	No
HUGTiP-BQ48-HI2			Sí	H. influenzae	1191	Can Ruti	48	V1	No	NTHi	1	S	1/0.5	S	1	S	0.12	S	≤0.25	S	≤0.12	S	0.25	S	≤0.03	S	0.5	S	>2/38	R	≤1	S	≤1	S	No	No	No	No	F154S	No	No	T→C	No	G→T
HUGTiP-BQ14-HI1			Sí	H. influenzae	1025	Can Ruti	14	V0	No	NTHi	0.5	S	≤0.5/0.25	S	≤0.5	S	≤0.06	S	≤0.25	S	≤0.12	S	≤0.12	S	≤0.03	S	0.5	S	>2/38	R	≤1	S	≤1	S	No	No	No	No	I95L	P64E	A→C	No	No	No
HUGTiP-BQ14-HI2			Sí	H. influenzae	1025	Can Ruti	14	V1	No	NTHi	0.5	S	≤0.5/0.25	S	≤0.5	S	≤0.06	S	≤0.25	S	≤0.12	S	≤0.12	S	≤0.03	S	0.5	S	>2/38	R	≤1	S	≤1	S	No	No	No	No	I95L	P64E	A→C	No	No	No
HUGTiP-BQ48-HI1			Sí	H. influenzae	1191	Can Ruti	48	V0	No	NTHi	0.5	S	≤0.5/0.25	S	≤0.5	S	0.12	S	≤0.25	S	≤0.12	S	0.25	S	≤0.03	S	0.5	S	>2/38	R	≤1	S	≤1	S	No	No	No	No	F154S	P64E	No	T→C	No	G→T
HUGTiP-BQ33-HI1			No	H. influenzae	1717	Can Ruti	33	V0	No	NTHi	0.5	S	≤0.5/0.25	S	≤0.5	S	≤0.06	S	≤0.25	S	≤0.12	S	≤0.12	S	≤0.03	S	1	S	≤0.5/9.5	S	≤1	S	≤1	S	No	No	No	No	No	P64S	No	No	No	No
HUB-BQ01-HI2			No	H. influenzae	57	Bellvitge	1	V1	No	NTHi	1	S	1/0.5	S	≤0.5	S	0.12	S	≤0.25	S	≤0.12	S	≤0.12	S	≤0.03	S	1	S	≤0.5/9.5	S	≤1	S	≤1	S	No	No	No	No	No	No	No	No	No	No
HUDJT-BQ02-HI1			No	H. influenzae	34	Trueta	2	V0	No	NTHi	1	S	1/0.5	S	≤0.5	S	≤0.06	S	≤0.25	S	≤0.12	S	≤0.12	S	≤0.03	S	1	S	≤0.5/9.5	S	≤1	S	≤1	S	No	No	No	No	No	No	No	No	No	No
HUGTiP-BQ15-HI2			Sí	H. influenzae	3	Can Ruti	15	V2	No	NTHi	1	S	1/0.5	S	≤0.5	S	≤0.06	S	≤0.25	S	≤0.12	S	≤0.12	S	≤0.03	S	1	S	≤0.5/9.5	S	≤1	S	≤1	S	No	No	No	No	No	No	No	No	No	No
HUGTiP-BQ20-HI3			Sí	H. influenzae	396	Can Ruti	20	VE	No	NTHi	1	S	1/0.5	S	≤0.5	S	≤0.06	S	≤0.25	S	≤0.12	S	≤0.12	S	≤0.03	S	1	S	≤0.5/9.5	S	≤1	S	≤1	S	No	No	No	No	No	No	No	No	No	No
HUGTiP-BQ29-HI1			No	H. influenzae	124	Can Ruti	29	V0	No	Serotype F	1	S	1/0.5	S	≤0.5	S	≤0.06	S	≤0.25	S	≤0.12	S	0.5	S	≤0.03	S	1	S	≤0.5/9.5	S	≤1	S	≤1	S	No	No	No	No	No	No	No	No	No	No
HUGTiP-BQ40-HI1			No	H. influenzae	1549	Can Ruti	40	V0	Sí	NTHi	1	S	1/0.5	S	≤0.5	S	≤0.06	S	≤0.25	S	≤0.12	S	0.5	S	≤0.03	S	1	S	≤0.5/9.5	S	≤1	S	≤1	S	No	No	No	No	No	P64E	No	No	No	No
HUGTiP-BQ44-HI1			Sí	H. influenzae	411	Can Ruti	44	V0	No	NTHi	1	S	1/0.5	S	≤0.5	S	≤0.06	S	≤0.25	S	≤0.12	S	0.5	S	≤0.03	S	1	S	≤0.5/9.5	S	≤1	S	≤1	S	No	No	No	No	No	No	No	No	No	No
HUGTiP-BQ20-HI1			Sí	H. influenzae	396	Can Ruti	20	V1	No	NTHi	1	S	2/1	S	1	S	≤0.06	S	≤0.25	S	≤0.12	S	0.5	S	≤0.03	S	1	S	≤0.5/9.5	S	≤1	S	≤1	S	No	No	No	No	No	P64Q	No	No	No	No
HUGTiP-BQ15-HI3			No	H. influenzae	6	Can Ruti	15	VE	No	Serotype B	>4	R	≤0.5/0.25	S	≤0.5	S	≤0.06	S	≤0.25	S	≤0.12	S	≤0.12	S	≤0.03	S	1	S	≤0.5/9.5	S	≤1	S	≤1	S	Yes	No	No	No	No	P64E	No	No	No	No
HUGTiP-BQ46-HI1			No	H. influenzae	1718	Can Ruti	46	V2	No	NTHi	>4	R	≤0.5/0.25	S	1	S	≤0.06	S	≤0.25	S	≤0.12	S	0.25	S	≤0.03	S	1	S	≤0.5/9.5	S	≤1	S	≤1	S	Yes	No	No	No	No	P64E	No	No	No	No
CST-BQ12-HI1			No	H. influenzae	124	Consorci sanitari de Terrassa	12	V0	No	Serotype F	0.25	S	≤0.5/0.25	S	≤0.5	S	≤0.06	S	≤0.25	S	≤0.12	S	≤0.12	S	≤0.03	S	1	S	≤0.5/9.5	S	≤1	S	≤1	S	No	No	No	No	No	No	No	No	No	No
HM-BQ09-HI2			No	H. influenzae	2153	Hospital del Mar	9	VE	Sí	NTHi	0.5	S	≤0.5/0.25	S	≤0.5	S	≤0.06	S	≤0.25	S	≤0.12	S	≤0.12	S	≤0.03	S	1	S	≤0.5/9.5	S	≤1	S	≤1	S	No	No	No	No	No	No	No	No	No	No
HUGTiP-BQ15-HI1			Sí	H. influenzae	3	Can Ruti	15	V1	No	NTHi	0.5	S	≤0.5/0.25	S	≤0.5	S	≤0.06	S	≤0.25	S	≤0.12	S	≤0.12	S	≤0.03	S	1	S	≤0.5/9.5	S	≤1	S	≤1	S	No	No	No	No	No	No	No	No	No	No
HUGTiP-BQ44-HI3			Sí	H. influenzae	411	Can Ruti	44	VE	No	NTHi	1	S	1/0.5	S	1	S	≤0.06	S	≤0.25	S	≤0.12	S	0.5	S	≤0.03	S	2	S	≤0.5/9.5	S	≤1	S	≤1	S	No	No	No	No	No	No	No	No	No	No
HUGTiP-BQ20-HI2			Sí	H. influenzae	396	Can Ruti	20	V2	No	NTHi	1	S	2/1	S	1	S	≤0.06	S	≤0.25	S	≤0.12	S	0.5	S	≤0.03	S	2	S	≤0.5/9.5	S	≤1	S	≤1	S	No	No	No	No	No	P64Q	No	No	No	No
HUB-BQ05-HI2			No	H. influenzae	1324	Bellvitge	5	V1	No	NTHi	0.25	S	≤0.5/0.25	S	≤0.5	S	0.12	S	≤0.25	S	≤0.12	S	≤0.12	S	≤0.03	S	2	S	≤0.5/9.5	S	≤1	S	≤1	S	No	No	No	No	No	No	No	No	No	No
HUDJT-BQ10-HI1			No	H. influenzae	2129	Trueta	10	V0	No	NTHi	0.25	S	≤0.5/0.25	S	≤0.5	S	≤0.06	S	≤0.25	S	≤0.12	S	≤0.12	S	≤0.03	S	2	S	≤0.5/9.5	S	≤1	S	≤1	S	No	No	No	No	No	P64Q	No	No	No	No
HM-BQ01-HI1			Sí	H. influenzae	2690	Hospital del Mar	1	V0	No	NTHi	0.5	S	≤0.5/0.25	S	1	S	≤0.06	S	≤0.25	S	≤0.12	S	0.25	S	≤0.03	S	2	S	≤0.5/9.5	S	≤1	S	≤1	S	No	No	No	No	No	No	No	No	No	No
HM-BQ01-HI2			Sí	H. influenzae	2690	Hospital del Mar	1	V1	No	NTHi	0.5	S	≤0.5/0.25	S	≤0.5	S	≤0.06	S	≤0.25	S	≤0.12	S	≤0.12	S	≤0.03	S	2	S	≤0.5/9.5	S	≤1	S	≤1	S	No	No	No	No	No	No	No	No	No	No
HM-BQ01-HI3			Sí	H. influenzae	2690	Hospital del Mar	1	V2	No	NTHi	0.5	S	≤0.5/0.25	S	1	S	≤0.06	S	≤0.25	S	≤0.12	S	0.25	S	≤0.03	S	2	S	≤0.5/9.5	S	≤1	S	≤1	S	No	No	No	No	No	No	No	No	No	No
HUGTiP-BQ17-HI1			No	H. influenzae	196	Can Ruti	17	V0	No	NTHi	1	S	2/1	S	1	S	≤0.06	S	≤0.25	S	≤0.12	S	≤0.12	S	≤0.03	S	0.25	S	≤0.5/9.5	S	≤1	S	≤1	S	No	No	No	No	No	P64E	A→C	No	No	No
HM-BQ04-HI1			No	H. influenzae	142	Hospital del Mar	4	V2	Sí	NTHi	≤0.12	S	≤0.5/0.25	S	≤0.5	S	≤0.06	S	≤0.25	S	≤0.12	S	0.25	S	≤0.03	S	0.25	S	≤0.5/9.5	S	≤1	S	≤1	S	No	No	No	No	F154S	No	A→C	No	No	No
HUB-BQ05-HI1			No	H. influenzae	2153	Bellvitge	5	V0	No	NTHi	0.25	S	≤0.5/0.25	S	≤0.5	S	0.12	S	≤0.25	S	≤0.12	S	≤0.12	S	≤0.03	S	0.25	S	≤0.5/9.5	S	≤1	S	≤1	S	No	No	No	No	No	No	No	T→C	No	No
CCSPT-BQ01-HI1			No	H. influenzae	13	Corporació Sanitaria Parc Taulí	1	VE	No	NTHi	1	S	1/0.5	S	≤0.5	S	0.12	S	≤0.25	S	≤0.12	S	0.5	S	≤0.03	S	0.5	S	≤0.5/9.5	S	≤1	S	≤1	S	No	No	No	No	No	No	No	No	No	No
HM-BQ20-HI1			No	H. influenzae	2110	Hospital del Mar	20	V2	No	NTHi	1	S	1/0.5	S	≤0.5	S	≤0.06	S	≤0.25	S	≤0.12	S	≤0.12	S	≤0.03	S	0.5	S	≤0.5/9.5	S	≤1	S	≤1	S	No	No	No	No	No	No	No	No	No	No
HUGTiP-BQ49-HI1			No	H. influenzae	408	Can Ruti	49	V0	No	NTHi	0.25	S	≤0.5/0.25	S	≤0.5	S	0.12	S	≤0.25	S	≤0.12	S	≤0.12	S	≤0.03	S	0.5	S	≤0.5/9.5	S	≤1	S	≤1	S	No	No	No	No	No	No	No	No	No	No
HM-BQ09-HI1			No	H. influenzae	200	Hospital del Mar	9	V0	Sí	NTHi	0.5	S	≤0.5/0.25	S	≤0.5	S	≤0.06	S	≤0.25	S	≤0.12	S	≤0.12	S	≤0.03	S	0.5	S	≤0.5/9.5	S	≤1	S	≤1	S	No	No	No	No	No	No	No	No	No	No

## Sheet: P. aeruginosa
Strain ID	Project number	Accession number	Persistent	Microorganism	MLST	Serotype	Hospital	Pacient	Visit	Co-colonization	Mucoid	Twitching	Swimming	Swarmming	Hipermutable	LasR	AlgU	MucA	MucB	MucD	MutS	MutL	MutY	UvrD	SodM	RadA	Ung	Piper-Tazo	Interpretation	Cefepime	Interpretation	Ceftazidime	Interpretation	Aztreonam	Interpretation	Meropenem	Interpretation	Imipenem	Interpretation	Gentamycin	Interpretation	Tobramicina	Interpretation	Amikacina	Interpretation	Ciprofloxacin	Interpretation	Colistina	Interpretation
HUDJT-BQ06-PA1			No	P. aeruginosa	4385	O7	Trueta	6	0	No	No	Yes	Yes	Yes	No	nc	nc	nc	nc	nc	nc	nc	nc	nc	nc	nc	nc	≤4	S	2	S	≤2	S	4	S	1	S	≤1	S	≤1	S	≤2	S	>16	R	0.25	S	≤2	S
MT-BQ06-PA1			No	P. aeruginosa	155	O6	Mútua de Terrassa	6	1	No	No	No	Yes	Yes	No	nc	nc	nc	nc	nc	nc	nc	nc	nc	nc	nc	nc	≤4	S	2	S	≤2	S	4	S	≤0.12	S	≤1	S	≤1	S	≤2	S	>16	R	0.25	S	≤2	S
HM-BQ06-PA2			Yes	P. aeruginosa	260	O6	Hospital del Mar	6	1	No	No	No	Yes	Yes	Yes	nc	nc	nc	L8F	nc	nc	T147I	nc	nc	nc	nc	nc	≤4	S	2	S	≤2	S	8	S	≤0.12	S	2	S	>4	R	≤2	S	>16	R	0.25	S	≤2	S
HUDJT-BQ04-PA1			No	P. aeruginosa	4387	O9	Trueta	4	0	No	No	Yes	Yes	Yes	No	R224H	nc	nc	nc	nc	nc	nc	nc	nc	nc	nc	nc	≤4	S	2	S	≤2	S	8	S	4	S	≤1	S	≤1	S	4	S	≤8	S	0.25	S	≤2	S
HM-BQ08-PA1			Yes	P. aeruginosa	4041	O5	Hospital del Mar	8	0	No	No	No	Yes	Yes	No	nc	nc	nc	nc	nc	nc	nc	nc	nc	nc	nc	nc	8	S	2	S	≤2	S	8	S	1	S	2	S	>4	R	≤2	S	≤8	S	0.25	S	4	S
HM-BQ03-PA2			No	P. aeruginosa	4386	O9	Hospital del Mar	3	2	No	No	Yes	Yes	Yes	Yes	nc	nc	nc	nc	nc	nc	Y617X	nc	nc	nc	nc	nc	16	S	2	S	≤2	S	4	S	≤0.12	S	2	S	>4	R	≤2	S	≤8	S	0.25	S	4	S
HM-BQ04-PA1			Yes	P. aeruginosa	4386	O9	Hospital del Mar	4	0	Sí	No	No	Yes	Yes	No	nc	nc	nc	nc	nc	nc	T147I	nc	nc	nc	nc	nc	16	S	2	S	≤2	S	4	S	1	S	2	S	>4	R	≤2	S	≤8	S	0.25	S	≤2	S
HM-BQ27-PA1			No	P. aeruginosa	4386	O9	Hospital del Mar	27	0	No	No	Yes	Yes	Yes	No	nc	nc	nc	nc	nc	nc	nc	nc	nc	nc	nc	nc	≤4	S	2	S	≤2	S	8	S	1	S	≤1	S	>4	R	≤2	S	≤8	S	0.25	S	≤2	S
HM-BQ28-PA1			No	P. aeruginosa	1149	O1	Hospital del Mar	28	2	No	No	Yes	Yes	Yes	No	nc	nc	nc	nc	nc	nc	nc	nc	nc	nc	nc	nc	≤4	S	2	S	≤2	S	2	S	≤0.12	S	≤1	S	>4	R	≤2	S	≤8	S	0.25	S	≤2	S
HM-BQ16-PA1			No	P. aeruginosa	253	O10	Hospital del Mar	16	0	No	Yes	Yes	Yes	Yes	No	nc	V26A	A144fs	nc	nc	nc	nc	nc	nc	nc	nc	nc	8	S	2	S	≤2	S	2	S	4	S	2	S	≤1	S	≤2	S	≤8	S	0.25	S	4	S
HM-BQ21-PA1			No	P. aeruginosa	235	O11	Hospital del Mar	21	1	No	No	No	Yes	Yes	No	nc	nc	nc	nc	nc	nc	nc	nc	nc	nc	nc	nc	8	S	2	S	≤2	S	4	S	1	S	≤1	S	≤1	S	≤2	S	≤8	S	0.25	S	≤2	S
HM-BQ25-PA1			No	P. aeruginosa	151	O3	Hospital del Mar	25	2	No	No	Yes	Yes	Yes	No	G109V	nc	nc	nc	nc	nc	nc	nc	nc	nc	nc	nc	8	S	2	S	≤2	S	8	S	1	S	≤1	S	≤1	S	≤2	S	≤8	S	0.25	S	≤2	S
HM-BQ03-PA1			No	P. aeruginosa	348	O5	Hospital del Mar	3	0	No	No	Yes	Yes	Yes	No	nc	nc	nc	nc	nc	nc	nc	nc	nc	nc	nc	nc	≤4	S	2	S	≤2	S	2	S	≤0.12	S	2	S	≤1	S	≤2	S	≤8	S	0.25	S	4	S
HM-BQ09-PA1			Yes	P. aeruginosa	2555	O11	Hospital del Mar	9	0	Sí	Yes	Yes	Yes	Yes	Yes	nc	nc	nc	nc	nc	nc	A391V	nc	nc	nc	nc	nc	≤4	S	2	S	≤2	S	2	S	1	S	2	S	≤1	S	≤2	S	≤8	S	0.25	S	≤2	S
HM-BQ09-PA3			No	P. aeruginosa	4386	O9	Hospital del Mar	9	E	Sí	No	Yes	Yes	Yes	No	nc	nc	nc	nc	nc	nc	nc	nc	nc	nc	nc	nc	≤4	S	2	S	≤2	S	4	S	1	S	2	S	≤1	S	≤2	S	≤8	S	0.25	S	4	S
HM-BQ12-PA1			No	P. aeruginosa	308	O11	Hospital del Mar	12	0	No	No	No	Yes	Yes	Yes	nt155∆14	nc	nc	nc	nc	nc	nc	nc	nc	nc	nc	A12S	≤4	S	2	S	≤2	S	4	S	1	S	2	S	≤1	S	≤2	S	≤8	S	0.25	S	≤2	S
HM-BQ29-PA1			Yes	P. aeruginosa	309	O11	Hospital del Mar	29	0	No	No	Yes	Yes	Yes	No	aa70∆1	nc	AP144GA	T211A/T211A	nc	nc	nc	nc	nc	nc	nc	nc	≤4	S	2	S	≤2	S	4	S	1	S	≤1	S	≤1	S	≤2	S	≤8	S	0.25	S	4	S
HM-BQ29-PA3			Yes	P. aeruginosa	309	O11	Hospital del Mar	29	1	No	No	Yes	Yes	Yes	No	aa70∆1	nc	R52fs/P145fs	T211A	nc	nc	nc	nc	nc	nc	nc	nc	≤4	S	2	S	≤2	S	8	S	≤0.12	S	≤1	S	≤1	S	≤2	S	≤8	S	0.25	S	≤2	S
HUDJT-BQ12-PA1			No	P. aeruginosa	253	O10	Trueta	12	0	No	No	Yes	Yes	Yes	Yes	nt218∆5	nc	A144fs	nc	nc	nc	A4T	nc	nc	nc	nc	nc	≤4	S	2	S	≤2	S	4	S	8	S	≤1	S	≤1	S	≤2	S	≤8	S	0.25	S	≤2	S
HUGTiP-BQ36-PA1			Yes	P. aeruginosa	1247	O7	Can Ruti	36	0	No	No	No	Yes	Yes	No	nt29∆19	I33fs	Q117X	I137V	nc	nc	nc	nc	nc	nc	nc	nc	≤4	S	2	S	≤2	S	2	S	1	S	2	S	≤1	S	≤2	S	≤8	S	0.25	S	≤2	S
HUGTiP-BQ37-PA1			No	P. aeruginosa	170	O11	Can Ruti	37	2	No	Yes	Yes	Yes	Yes	No	nc	nc	A116fs	nc	nc	nc	nc	nc	nc	nc	nc	nc	≤4	S	2	S	≤2	S	2	S	1	S	2	S	≤1	S	≤2	S	≤8	S	0.25	S	≤2	S
HUGTiP-BQ39-PA1			No	P. aeruginosa	2101	O6	Can Ruti	39	0	No	Yes	No	Yes	Yes	No	G235D	nc	Q117X	nc	nc	nc	nc	nc	nc	nc	nc	nc	≤4	S	2	S	≤2	S	2	S	≤0.12	S	2	S	≤1	S	≤2	S	≤8	S	0.25	S	≤2	S
MT-BQ07-PA1			No	P. aeruginosa	253	O10	Mútua de Terrassa	7	2	No	No	No	Yes	Yes	No	nc	nc	nc	nc	nc	nc	nc	nc	nc	nc	nc	nc	≤4	S	2	S	≤2	S	4	S	8	S	≤1	S	≤1	S	≤2	S	≤8	S	0.25	S	≤2	S
MT-BQ14-PA1			No	P. aeruginosa	645	O10	Mútua de Terrassa	14	1	No	No	Yes	Yes	Yes	No	nc	nc	nc	nc	nc	nc	nc	nc	nc	nc	nc	nc	≤4	S	2	S	≤2	S	2	S	1	S	≤1	S	≤1	S	≤2	S	≤8	S	0.25	S	≤2	S
HUGTiP-BQ03-PA1			Yes	P. aeruginosa	253	O10	Can Ruti	30	1	No	Yes	No	Yes	Yes	Yes	nc	nc	nc	A196S/T211A	nc	nc	A4T	nc	nc	nc	nc	nc	≤4	S	4	S	≤2	S	4	S	≤0.12	S	≤1	S	≤1	S	≤2	S	≤8	S	0.25	S	≤2	S
HUGTiP-BQ07-PA1			No	P. aeruginosa	447	O2	Can Ruti	7	2	No	No	No	Yes	Yes	No	nc	nc	nc	nc	nc	nc	nc	nc	nc	nc	nc	nc	≤4	S	4	S	≤2	S	4	S	8	S	≤1	S	≤1	S	≤2	S	≤8	S	0.25	S	≤2	S
HUGTiP-BQ09-PA4			Yes	P. aeruginosa	274	O3	Can Ruti	9	E	No	Yes	Yes	Yes	Yes	No	nc	nc	nc	nc	nc	nc	nc	nc	nc	nc	nc	nc	≤4	S	4	S	≤2	S	2	S	2	S	≤1	S	≤1	S	≤2	S	≤8	S	0.25	S	≤2	S
HUGTiP-BQ36-PA2			Yes	P. aeruginosa	1247	O7	Can Ruti	36	2	No	Yes	No	Yes	Yes	No	V226G	nc	A5T/A144fs	nc	nc	nc	nc	nc	nc	nc	nc	nc	≤4	S	2	S	≤2	S	2	S	1	S	2	S	≤1	S	≤2	S	>16	R	>1	R	4	S
HUGTiP-BQ40-PA1			No	P. aeruginosa	261	O6	Can Ruti	40	0	Yes	No	Yes	Yes	Yes	No	nc	nc	nc	nc	nc	nc	nc	nc	nc	nc	nc	nc	≤4	S	4	S	≤2	S	4	S	1	S	2	S	≤1	S	≤2	S	>16	R	>1	R	≤2	S
HUGTiP-BQ22-PA2			No	P. aeruginosa	175	O4	Can Ruti	22	2	No	No	No	Yes	Yes	Yes	nc	V171L	nt430∆1	nc	nc	nc	nc	nc	nc	nc	nc	nc	≤4	S	>8	R	>8	R	>16	R	>8	R	>4	R	>4	R	>4	R	>16	R	>1	R	≤2	S
HUGTiP-BQ09-PA2			Yes	P. aeruginosa	274	O3	Can Ruti	9	1	No	Yes	No	Yes	Yes	No	nc	nc	V26E	nc	nc	nc	nc	nc	nc	nc	nc	nc	≤4	S	4	S	≤2	S	4	S	≤0.12	S	≤1	S	>4	R	>4	R	>16	R	>1	R	≤2	S
HUGTiP-BQ09-PA3			Yes	P. aeruginosa	274	O3	Can Ruti	9	2	No	Yes	No	Yes	Yes	No	nc	nc	V26E	nc	nc	nc	nc	nc	nc	nc	nc	nc	≤4	S	4	S	≤2	S	4	S	≤0.12	S	≤1	S	>4	R	>4	R	>16	R	>1	R	≤2	S
HUGTiP-BQ41-PA1			No	P. aeruginosa	1262	O1	Can Ruti	41	2	No	No	Yes	Yes	Yes	Yes	nt318∆30	nc	nc	nt189∆4	nc	nc	nc	G311S	G205R, S438R	nc	nc	nc	≤4	S	4	S	≤2	S	2	S	1	S	≤1	S	>4	R	≤2	S	>16	R	>1	R	4	S
HUB-BQ03-PA2			Yes	P. aeruginosa	253	O10	Bellvitge	3	1	No	Yes	No	Yes	Yes	No	nc	nc	nc	A196S/T211A	I137V/Q225E/S363N/V441I	nc	nc	nc	nc	nc	nc	nc	≤4	S	2	S	≤2	S	8	S	1	S	≤1	S	≤1	S	4	S	≤8	S	>1	R	≤2	S
HM-BQ27-PA2			No	P. aeruginosa	16	O1	Hospital del Mar	27	1	No	No	Yes	Yes	Yes	No	E181K	nc	nc	nc	nc	nc	nc	nc	nc	nc	nc	nc	≤4	S	2	S	≤2	S	4	S	2	S	≤1	S	>4	R	≤2	S	≤8	S	>1	R	4	S
HM-BQ09-PA2			Yes	P. aeruginosa	2555	O11	Hospital del Mar	9	2	Sí	Yes	Yes	Yes	Yes	Yes	nc	nc	nc	nc	nc	nc	A391V	nc	nc	nc	nc	nc	16	S	2	S	≤2	S	4	S	2	S	2	S	≤1	S	≤2	S	≤8	S	>1	R	4	S
HUB-BQ03-PA1			Yes	P. aeruginosa	253	O10	Bellvitge	3	0	No	Yes	No	Yes	Yes	No	nc	nc	nc	A196S/T211A	I137V/Q225E/S363N/V441I	nc	nc	nc	nc	nc	nc	nc	≤4	S	2	S	≤2	S	8	S	1	S	≤1	S	≤1	S	≤2	S	≤8	S	>1	R	4	S
HUDJT-BQ18-PA1			No	P. aeruginosa	2123	O9	Trueta	18	0	No	No	Yes	Yes	Yes	Yes	nc	L155S	T120fs	nc	nc	nc	nc	nc	nc	A41V	T76A	nc	16	S	4	S	≤2	S	4	S	1	S	≤1	S	≤1	S	≤2	S	≤8	S	>1	R	≤2	S
HUGTiP-BQ09-PA1			Yes	P. aeruginosa	274	O3	Can Ruti	9	0	No	Yes	No	Yes	Yes	No	nc	nc	V26E	nc	nc	nc	nc	nc	nc	nc	nc	nc	≤4	S	4	S	≤2	S	4	S	1	S	≤1	S	≤1	S	≤2	S	≤8	S	>1	R	≤2	S
HM-BQ04-PA2			Yes	P. aeruginosa	4386	O9	Hospital del Mar	4	1	Sí	No	Yes	Yes	Yes	No	nc	nc	nc	nc	nc	nc	A391V	nc	nc	nc	nc	nc	8	S	2	S	≤2	S	2	S	4	S	2	S	>4	R	≤2	S	≤8	S	≤0.06	S	4	S
HM-BQ08-PA3			No	P. aeruginosa	4041	O1	Hospital del Mar	8	2	No	No	Yes	Yes	Yes	No	nc	nc	nc	nc	nc	nc	nc	nc	nc	nc	nc	nc	≤4	S	2	S	≤2	S	8	S	1	S	2	S	>4	R	≤2	S	≤8	S	≤0.06	S	≤2	S
HM-BQ03-PA3			No	P. aeruginosa	244	O3	Hospital del Mar	3	2	No	No	Yes	Yes	Yes	No	nc	nc	nc	nc	nc	nc	T147I	nc	nc	nc	nc	nc	16	S	2	S	≤2	S	4	S	8	S	2	S	≤1	S	≤2	S	≤8	S	≤0.06	S	4	S
HM-BQ06-PA1			Yes	P. aeruginosa	260	O6	Hospital del Mar	6	0	No	No	Yes	Yes	Yes	Yes	nc	nc	nc	L8F	nc	nc	T147I	nc	nc	nc	nc	nc	16	S	2	S	≤2	S	4	S	1	S	2	S	≤1	S	≤2	S	≤8	S	≤0.06	S	≤2	S
CST-BQ08-PA1			No	P. aeruginosa	1149	O1	Consorci sanitari de Terrassa	8	0	No	No	No	Yes	Yes	No	R61H	nc	nc	nc	nc	nc	nc	nc	nc	nc	nc	nc	≤4	S	2	S	≤2	S	2	S	1	S	2	S	≤1	S	≤2	S	≤8	S	≤0.06	S	4	S
HM-BQ08-PA2			Yes	P. aeruginosa	4041	O5	Hospital del Mar	8	1	No	No	No	Yes	Yes	No	nc	nc	nc	nc	nc	nc	nc	nc	nc	nc	nc	nc	≤4	S	2	S	≤2	S	8	S	≤0.12	S	2	S	≤1	S	≤2	S	≤8	S	≤0.06	S	4	S
HM-BQ29-PA2			Yes	P. aeruginosa	309	O11	Hospital del Mar	29	0	No	No	Yes	Yes	Yes	No	nc	nc	nc	nc	nc	nc	nc	nc	nc	nc	nc	nc	≤4	S	2	S	≤2	S	8	S	1	S	≤1	S	≤1	S	≤2	S	≤8	S	≤0.06	S	≤2	S
HUGTiP-BQ03-PA2			Yes	P. aeruginosa	253	O10	Can Ruti	30	2	No	No	Yes	Yes	Yes	No	nc	nc	nc	A196S/T211A	I137V/Q225E/S363N/V441I	nc	nc	nc	nc	nc	nc	nc	≤4	S	4	S	≤2	S	4	S	≤0.12	S	≤1	S	≤1	S	≤2	S	≤8	S	≤0.06	S	≤2	S
HUGTiP-BQ47-PA1			No	P. aeruginosa	2475	O2	Can Ruti	47	2	No	No	Yes	Yes	Yes	No	nc	nc	nc	nc	nc	nc	nc	nc	nc	nc	nc	nc	≤4	S	4	S	≤2	S	8	S	1	S	≤1	S	≤1	S	≤2	S	≤8	S	≤0.06	S	4	S
							*E: exacerbation visit; nc: no changes; S: susceptible; R:Resistant
[truncated: 20 more columns]
